# Supplementary material for: DC-SIGN of Largemouth Bass (Micropterus salmoides) Mediates Immune Functions against Aeromonas hydrophila through Collaboration with the TLR Signaling Pathway
Source: Int J Mol Sci. 2024 May 3;25(9):5013. doi: 10.3390/ijms25095013 (PMC11084180; doi:10.3390/ijms25095013)
Supplement: Supplementary file 1 [file ijms-25-05013-s001.zip]

Archive with 1 entries (1 files):
- ijms-2952566-supplementary.pdf
